# Supplementary material for: N-(2-Chloro­phen­yl)-N′-(2-methyl­phen­yl)succinamide
Source: Acta Crystallogr Sect E Struct Rep Online. 2011 Sep 14;67(Pt 10):o2579. doi: 10.1107/S1600536811035616 (PMC3201445; doi:10.1107/S1600536811035616)
Supplement: Supplementary file 2 [file e-67-o2579-Isup2.hkl]

# 
# h,k,l, Fc-squared, Fo-squared, sigma(Fo-squared) and status flag 
# 
data_I
_shelx_title ' DSC12 P 21/C' 
_shelx_refln_list_code          4 
_shelx_F_calc_maximum      134.50 
_exptl_crystal_F_000       332.00 
_reflns_d_resolution_high  0.8351 
 
loop_ 
 _symmetry_equiv_pos_as_xyz 
 'x, y, z' 
 '-x, y+1/2, -z+1/2' 
 '-x, -y, -z' 
 'x, -y-1/2, z-1/2' 
 
_cell_length_a    11.5410 
_cell_length_b     7.9080 
_cell_length_c     8.7980 
_cell_angle_alpha  90.000 
_cell_angle_beta  102.550 
_cell_angle_gamma  90.000 
 
_shelx_F_squared_multiplier     1.000 
 
loop_ 
 _refln_index_h 
 _refln_index_k 
 _refln_index_l 
 _refln_F_squared_calc 
 _refln_F_squared_meas 
 _refln_F_squared_sigma 
 _refln_observed_status 
   2   0   0     2853.68     2796.89     12.19 o 
   3   0   0       12.36       10.79      6.32 o 
   4   0   0     5049.70     5110.51     22.55 o 
   5   0   0      520.58      462.14      9.96 o 
   6   0   0       20.60       33.57      7.80 o 
   7   0   0      506.26      515.10     12.63 o 
   8   0   0      287.76      290.06     11.96 o 
   9   0   0        1.92        2.52      9.94 o 
  10   0   0        9.07       21.44     11.23 o 
  11   0   0        6.58        2.74     11.81 o 
  12   0   0       12.06       -6.02     11.78 o 
  13   0   0        5.49       66.44     11.86 o 
   1   1   0     2421.24     2497.62      5.95 o 
   2   1   0      398.88      405.23      4.64 o 
   3   1   0     3900.50     3721.85     21.57 o 
   4   1   0       25.98       22.02      4.63 o 
   5   1   0      542.69      553.44     12.10 o 
   6   1   0        2.76        3.27      3.72 o 
   7   1   0      166.02      158.80     19.86 o 
   8   1   0       38.89       32.65      6.74 o 
   9   1   0        0.01       12.14      7.52 o 
  10   1   0        9.71        0.17      8.56 o 
  11   1   0       78.15      102.14     26.98 o 
  12   1   0        8.59        1.67      7.67 o 
  13   1   0        9.26       -8.49     12.24 o 
   0   2   0      587.58      572.94     11.49 o 
   1   2   0      210.41      230.36      3.67 o 
   2   2   0      561.56      564.83      6.84 o 
   3   2   0       50.42       45.84      5.20 o 
   4   2   0      203.53      208.83      5.21 o 
   5   2   0       14.73       15.32      4.55 o 
   6   2   0       33.81       32.67      3.92 o 
   7   2   0       30.08       38.91      5.40 o 
   8   2   0       41.94       49.49      8.57 o 
   9   2   0        3.41        3.23      7.08 o 
  10   2   0        5.78       45.53     12.16 o 
  11   2   0       12.99        0.13     11.60 o 
  12   2   0       17.03       25.36     13.10 o 
  13   2   0        0.57        3.74     14.03 o 
   1   3   0      305.33      322.50      7.53 o 
   2   3   0        3.98       12.64      2.97 o 
   3   3   0        0.00        3.71      3.19 o 
   4   3   0      895.47      960.67     12.96 o 
   5   3   0      381.59      383.28      5.74 o 
   6   3   0       37.62       51.19      5.71 o 
   7   3   0      106.76       81.66     29.35 o 
   8   3   0      114.66      103.35     13.30 o 
   9   3   0       54.54       71.35     12.92 o 
  10   3   0      201.95      226.59     14.62 o 
  11   3   0        5.88       -9.92     12.19 o 
  12   3   0       25.26       63.72     14.46 o 
   0   4   0      749.22      816.04      6.11 o 
   1   4   0      119.22      128.01      4.41 o 
   2   4   0       36.87       59.49      3.79 o 
   3   4   0        5.96        6.63      3.25 o 
   4   4   0      278.71      268.84      8.33 o 
   5   4   0      320.91      353.42      9.69 o 
   6   4   0        7.44       -0.82     10.62 o 
   7   4   0        4.48       21.05     12.12 o 
   8   4   0       40.22       28.20     12.07 o 
   9   4   0      234.10      246.42     15.04 o 
  10   4   0        4.14       12.31     12.29 o 
  11   4   0        1.55        1.53     12.14 o 
  12   4   0        0.01       35.16     13.40 o 
   1   5   0      188.42      160.08     10.44 o 
   2   5   0        2.07        3.62      3.84 o 
   3   5   0      189.64      185.14      8.64 o 
   4   5   0        0.01       -0.59      6.16 o 
   5   5   0      172.95      187.95      8.10 o 
   6   5   0       38.88       35.22      8.66 o 
   7   5   0      192.70      204.96     13.14 o 
   8   5   0       18.56       20.44     11.89 o 
   9   5   0        0.14      -12.45     12.45 o 
  10   5   0        0.10       47.04     13.66 o 
  11   5   0       59.11       25.56     13.90 o 
   0   6   0      149.77      116.56     11.16 o 
   1   6   0      152.13      153.26      8.91 o 
   2   6   0       78.86       72.95      9.38 o 
   3   6   0      215.71      197.22      9.42 o 
   4   6   0      508.30      496.80     11.23 o 
   5   6   0        7.12       19.62      9.99 o 
   6   6   0        8.40       21.84      9.08 o 
   7   6   0        0.96        0.10      8.36 o 
   8   6   0       92.23       95.12     12.12 o 
   9   6   0       15.06       15.84     11.59 o 
  10   6   0        6.87       24.94     12.19 o 
   1   7   0        5.86        6.81      8.24 o 
   2   7   0        0.02        8.72      8.34 o 
   3   7   0      145.69      148.51     17.38 o 
   4   7   0       34.26       52.37      9.62 o 
   5   7   0        1.24        7.11     12.77 o 
   6   7   0       57.88       72.22     19.40 o 
   7   7   0        9.89       48.59     26.48 o 
   8   7   0       65.26       58.42     28.09 o 
   9   7   0        3.15       21.16      8.66 o 
   0   8   0       37.96       67.26     12.45 o 
   1   8   0        0.25       -4.08      8.19 o 
   2   8   0       11.43       -8.57      8.57 o 
   3   8   0        2.74        4.57      9.69 o 
   4   8   0       23.22       32.62     27.00 o 
   5   8   0       71.48       53.94     10.67 o 
   6   8   0        3.67      -10.16     10.16 o 
   7   8   0        0.80       -2.60     10.21 o 
   1   9   0        8.78       62.82     13.75 o 
   2   9   0       20.11       24.07     31.35 o 
   3   9   0        0.50       12.78     13.60 o 
   4   9   0       27.20       35.65     12.55 o 
 -13   1   1        3.49      -10.95     10.95 o 
 -12   1   1       80.35       87.49     34.00 o 
 -11   1   1       20.13       26.08      9.04 o 
 -10   1   1        1.88       21.07     12.44 o 
  -9   1   1       32.08       35.24     10.24 o 
  -8   1   1       19.73        7.44      6.14 o 
  -7   1   1      239.17      261.40      7.21 o 
  -6   1   1        2.51        9.03      5.19 o 
  -5   1   1      209.20      215.81      5.65 o 
  -4   1   1      222.66      254.06      5.91 o 
  -3   1   1       20.83       20.63      2.00 o 
  -2   1   1      548.26      490.49      8.19 o 
  -1   1   1     2300.09     2226.78      8.82 o 
   0   1   1      218.82      238.03      4.88 o 
   1   1   1       15.61       12.84      4.53 o 
   2   1   1     7477.40     7327.11     18.45 o 
   3   1   1      535.31      497.66      4.80 o 
   4   1   1      384.43      373.56      9.61 o 
   5   1   1      324.26      343.08     10.49 o 
   6   1   1      686.96      728.02     10.12 o 
   7   1   1       39.60       26.79      6.84 o 
   8   1   1       32.76       39.05      7.92 o 
   9   1   1       50.00       44.57      7.98 o 
  10   1   1        1.44      -10.09     10.09 o 
  11   1   1       14.86       30.40     16.57 o 
  12   1   1       13.52       62.50     12.21 o 
  13   1   1        5.72       40.91     13.49 o 
 -13   2   1       15.40       23.26     13.60 o 
 -12   2   1        0.01      -10.98     10.98 o 
 -11   2   1      294.84      259.93     15.13 o 
 -10   2   1        2.50       19.92     12.06 o 
  -9   2   1        4.60       14.29      7.02 o 
  -8   2   1      291.53      274.33      8.18 o 
  -7   2   1      365.44      359.49      5.88 o 
  -6   2   1        0.09       -1.40      3.58 o 
  -5   2   1       93.06       83.86      3.73 o 
  -4   2   1      935.47      898.43      9.07 o 
  -3   2   1     1295.66     1329.28      6.80 o 
  -2   2   1       33.61       30.56      2.99 o 
  -1   2   1      832.20      861.89      7.74 o 
   0   2   1     2633.05     2554.09      9.55 o 
   1   2   1      248.62      231.62      3.71 o 
   2   2   1      118.87      122.26      4.25 o 
   3   2   1     2325.61     2313.86     11.75 o 
   4   2   1     1339.36     1275.70     15.94 o 
   5   2   1        0.98        3.30      2.89 o 
   6   2   1      123.89      119.92      6.65 o 
   7   2   1      160.09      177.31     13.48 o 
   8   2   1       77.40       82.74      7.51 o 
   9   2   1        2.63       -6.91      6.91 o 
  10   2   1       83.04       98.81     14.51 o 
  11   2   1       31.86       16.63     12.29 o 
  12   2   1       42.40       72.44     13.83 o 
 -13   3   1       16.34      119.40     14.22 o 
 -12   3   1       64.40       59.16     13.59 o 
 -11   3   1       69.77       50.30     13.17 o 
 -10   3   1      450.86      471.21     16.79 o 
  -9   3   1        2.00        8.47     12.02 o 
  -8   3   1      175.70      195.68     13.60 o 
  -7   3   1      344.39      264.98     68.02 o 
  -6   3   1      473.12      475.54     21.85 o 
  -5   3   1      154.48      173.57      3.07 o 
  -4   3   1      278.72      272.92      4.20 o 
  -3   3   1     1151.04     1219.00     13.15 o 
  -2   3   1       83.20       72.56      3.40 o 
  -1   3   1      795.83      844.51      9.31 o 
   0   3   1       43.67       43.40      2.50 o 
   1   3   1        9.43       12.81      2.89 o 
   2   3   1      635.51      675.47      5.28 o 
   3   3   1     1346.84     1370.96      9.67 o 
   4   3   1     1132.51     1170.16     11.00 o 
   5   3   1        4.88        9.44      5.75 o 
   6   3   1       91.65      102.56      7.03 o 
   7   3   1      275.33      293.96     14.08 o 
   8   3   1      455.65      483.39     15.92 o 
   9   3   1        2.22       11.92     13.03 o 
  10   3   1       27.96       18.83     13.07 o 
  11   3   1      128.68      148.44     15.03 o 
  12   3   1       76.05       42.05     14.53 o 
 -12   4   1       14.07        0.19     13.40 o 
 -11   4   1       18.50       -3.64     12.75 o 
 -10   4   1       20.64       43.06     12.91 o 
  -9   4   1       12.13       26.90     13.56 o 
  -8   4   1        6.90       -5.64     12.83 o 
  -7   4   1     1011.01     1018.91     19.86 o 
  -6   4   1       23.37       28.16      9.53 o 
  -5   4   1       50.71       46.85      9.25 o 
  -4   4   1        1.70        0.41      3.63 o 
  -3   4   1      222.95      199.34      4.04 o 
  -2   4   1     1078.93     1110.60      8.44 o 
  -1   4   1        9.84       11.28      3.41 o 
   0   4   1      858.27      870.41     11.25 o 
   1   4   1      330.73      321.60      4.12 o 
   2   4   1      525.05      601.34      5.35 o 
   3   4   1       45.67       52.27      3.46 o 
   4   4   1       78.99       82.32      8.04 o 
   5   4   1        1.22       12.78      9.89 o 
   6   4   1       23.91       32.79     11.05 o 
   7   4   1      396.65      406.26     15.53 o 
   8   4   1      103.08      108.48     12.87 o 
   9   4   1       35.56       39.20     13.14 o 
  10   4   1       20.52       -2.82     12.32 o 
  11   4   1       50.69       86.89     14.80 o 
 -11   5   1       11.88       -7.23     13.63 o 
 -10   5   1       33.30       56.37     12.54 o 
  -9   5   1       22.29        4.36     12.76 o 
  -8   5   1        2.19        2.24     11.36 o 
  -7   5   1      158.49      182.31     10.03 o 
  -6   5   1      140.13      138.67     11.86 o 
  -5   5   1       42.59       35.80      6.73 o 
  -4   5   1        8.16       11.33      4.11 o 
  -3   5   1       91.84       90.11      4.60 o 
  -2   5   1       22.84       16.96      3.98 o 
  -1   5   1       24.49       25.32      5.11 o 
   0   5   1       43.93       49.09      7.61 o 
   1   5   1      141.50       97.85     13.54 o 
   2   5   1       23.47       17.16      6.17 o 
   3   5   1       21.63       38.72      7.30 o 
   4   5   1       35.01       46.81      7.33 o 
   5   5   1       13.03       23.54     17.60 o 
   6   5   1        0.16        4.30      9.61 o 
   7   5   1        2.00      -10.32     10.32 o 
   8   5   1        9.66       22.09     12.26 o 
   9   5   1        0.23       -0.07     12.31 o 
  10   5   1        4.52       -8.36     12.84 o 
  11   5   1       10.56       29.32     13.22 o 
  -9   6   1        0.01       22.65     18.11 o 
  -8   6   1        4.11        6.95      8.01 o 
  -7   6   1        1.20        1.75      6.69 o 
  -6   6   1      119.50      128.69      7.35 o 
  -5   6   1      220.30      222.25     12.27 o 
  -4   6   1      227.67      226.61      7.51 o 
  -3   6   1       16.42       29.89      8.57 o 
  -2   6   1      525.56      485.91     12.68 o 
  -1   6   1       40.17       48.52      7.99 o 
   0   6   1        2.26        8.17      7.33 o 
   1   6   1      139.71      106.82      8.58 o 
   2   6   1       31.98       30.37      9.25 o 
   3   6   1       59.11       66.23     18.04 o 
   4   6   1        8.58       -6.82      7.23 o 
   5   6   1       12.60       12.60      6.51 o 
   6   6   1       13.71       16.89      8.10 o 
   7   6   1        0.40       21.27      8.67 o 
   8   6   1        0.94        3.84     11.96 o 
  10   6   1       11.18       58.21     13.32 o 
  -8   7   1       17.02       38.46      9.68 o 
  -7   7   1        8.36       31.36      9.42 o 
  -6   7   1        0.99       20.16      9.02 o 
  -5   7   1        8.76       13.10      9.13 o 
  -4   7   1        1.18       22.39      8.73 o 
  -3   7   1      158.05      147.68     20.40 o 
  -2   7   1      452.85      417.42     11.36 o 
  -1   7   1       30.59       26.24     13.74 o 
   0   7   1      203.50      186.00     15.67 o 
   1   7   1      140.74      138.03      9.58 o 
   2   7   1        0.67       -8.93      8.93 o 
   3   7   1      251.99      252.86     11.22 o 
   4   7   1        2.08       17.88     10.46 o 
   5   7   1       64.75       58.13     37.22 o 
   6   7   1       18.62       19.36      9.94 o 
   7   7   1       21.99      -13.80     13.80 o 
   8   7   1        0.01       11.65     17.99 o 
  -7   8   1       21.18       38.76     16.00 o 
  -6   8   1        8.91       -9.47      9.47 o 
  -5   8   1       11.35       -4.19      8.79 o 
  -4   8   1        5.77       12.32      8.64 o 
  -3   8   1      110.46       98.76     30.30 o 
  -2   8   1       13.67        1.81      9.66 o 
  -1   8   1       17.29       22.77      8.61 o 
   0   8   1        3.78       17.73      8.64 o 
   1   8   1       87.47       75.49     25.98 o 
   2   8   1        1.81       -3.97      8.75 o 
   3   8   1        0.96       10.05     23.78 o 
   4   8   1       46.71       36.97     29.18 o 
   5   8   1        0.36       -6.82     13.84 o 
   6   8   1        0.52        0.46     18.00 o 
  -4   9   1        2.45       -8.35      8.35 o 
  -3   9   1        1.79       -1.84     22.40 o 
  -2   9   1        9.23       11.39     15.42 o 
  -1   9   1        0.03       17.40     16.66 o 
   0   9   1      107.70      130.31     10.25 o 
   1   9   1        6.99       34.59     17.24 o 
   2   9   1       20.37       36.85     18.42 o 
   3   9   1        0.16       18.09     10.01 o 
 -12   0   2        9.79      -10.57     10.57 o 
 -11   0   2      183.16      171.57     12.98 o 
 -10   0   2       10.52       15.49     10.33 o 
  -9   0   2      247.62      243.62     11.89 o 
  -8   0   2       40.45       35.06      9.72 o 
  -7   0   2      786.88      794.53     14.42 o 
  -6   0   2      133.00      155.04      3.71 o 
  -5   0   2     2561.81     2699.14     19.56 o 
  -4   0   2      137.39      125.31      7.83 o 
  -3   0   2     3083.73     3249.07     18.94 o 
  -2   0   2      789.45      753.25      7.79 o 
  -1   0   2     5176.16     5259.86     12.96 o 
   0   0   2     3726.83     3671.29     26.14 o 
   1   0   2    18090.44    17725.32     24.22 o 
   2   0   2     4351.96     4215.72     16.04 o 
   3   0   2       86.05       77.21      5.68 o 
   4   0   2       81.80       60.55     10.50 o 
   5   0   2        5.06       -0.91      4.84 o 
   6   0   2      152.86      131.00      9.62 o 
   7   0   2      783.59      763.49     16.63 o 
   8   0   2      263.81      296.17     14.17 o 
   9   0   2        1.40       22.45     11.29 o 
  10   0   2        2.80        5.45     12.31 o 
  11   0   2       15.87        3.02     12.49 o 
  12   0   2        4.64       27.90     12.14 o 
 -13   1   2       38.58       72.84     11.73 o 
 -12   1   2       70.63       71.25     28.17 o 
 -11   1   2        9.87        6.63     25.34 o 
 -10   1   2       65.28       71.07      7.53 o 
  -9   1   2       13.97       15.98      7.24 o 
  -8   1   2      327.75      342.38      8.51 o 
  -7   1   2        8.31        7.61      5.73 o 
  -6   1   2        0.59        2.80      5.46 o 
  -5   1   2      398.73      446.18     11.26 o 
  -4   1   2     2379.43     2456.49      9.54 o 
  -3   1   2      504.07      518.72      9.23 o 
  -2   1   2      143.19      106.52      3.52 o 
  -1   1   2      487.61      476.11      5.27 o 
   0   1   2      357.67      381.74     21.77 o 
   1   1   2     2702.72     2636.00     28.30 o 
   2   1   2      905.04      909.92     14.53 o 
   3   1   2       46.30       29.54      3.94 o 
   4   1   2      875.59      781.23      7.01 o 
   5   1   2       29.74       25.86      6.60 o 
   6   1   2      280.84      262.15      8.34 o 
   7   1   2        9.59        6.21      7.43 o 
   8   1   2       65.97       67.91      7.96 o 
   9   1   2        2.66       -0.62      7.78 o 
  10   1   2       69.93       50.53      9.23 o 
  11   1   2        0.45       13.29     12.70 o 
  12   1   2        3.80       22.74     19.81 o 
 -12   2   2        6.26        0.19     12.09 o 
 -11   2   2       20.19       30.90     12.29 o 
 -10   2   2       11.52       34.22     11.76 o 
  -9   2   2      107.16      133.16     13.64 o 
  -8   2   2       66.96       77.69      6.71 o 
  -7   2   2      338.78      361.43      8.71 o 
  -6   2   2        1.33        7.81      6.22 o 
  -5   2   2        0.31        3.38      2.29 o 
  -4   2   2     1346.01     1508.62      7.73 o 
  -3   2   2      465.91      457.78      5.85 o 
  -2   2   2       73.92       74.51      3.77 o 
  -1   2   2      681.80      694.81      5.82 o 
   0   2   2       81.68       75.51      3.78 o 
   1   2   2        0.08        0.82      4.21 o 
   2   2   2       73.11       81.86      5.52 o 
   3   2   2       10.56        7.09      5.85 o 
   4   2   2       22.52       17.07      3.89 o 
   5   2   2      169.19      164.29      4.84 o 
   6   2   2       48.95       35.30      7.21 o 
   7   2   2        0.08        1.87      7.85 o 
   8   2   2       25.62       18.62     19.44 o 
   9   2   2        4.40       -4.41      8.23 o 
  10   2   2       15.37        5.33      9.55 o 
  11   2   2       16.45       -4.30     13.41 o 
 -12   3   2        0.55       -8.07     11.67 o 
 -11   3   2       49.55       54.87     12.35 o 
 -10   3   2       20.29       51.41     12.89 o 
  -9   3   2      369.41      366.94     16.98 o 
  -8   3   2        0.09        4.57     12.87 o 
  -7   3   2        5.32        8.66     11.96 o 
  -6   3   2       17.34       14.98      7.40 o 
  -5   3   2       26.48       36.05      4.94 o 
  -4   3   2      320.08      346.52      3.54 o 
  -3   3   2      198.37      206.31      4.46 o 
  -2   3   2     1254.05     1306.17      8.76 o 
  -1   3   2       70.60       79.35      3.91 o 
   0   3   2      415.57      437.13      8.43 o 
   1   3   2      191.88      213.57      6.03 o 
   2   3   2       23.10       35.33      5.31 o 
   3   3   2        6.07       -0.58      8.21 o 
   4   3   2      210.90      192.91      7.36 o 
   5   3   2      647.60      686.10     10.69 o 
   6   3   2       50.46       32.07      7.16 o 
   7   3   2       12.31        8.10      7.57 o 
   8   3   2       59.03       61.18     13.21 o 
   9   3   2       18.02        6.70     12.88 o 
  10   3   2       30.33       -0.78     13.20 o 
  11   3   2        0.10       27.98     14.64 o 
 -12   4   2       18.36        2.66     13.55 o 
 -11   4   2        2.27       40.28     13.85 o 
 -10   4   2        6.64       36.12     13.73 o 
  -9   4   2        5.99        1.09     12.43 o 
  -8   4   2      195.32      174.85     14.25 o 
  -7   4   2       11.15       12.64     11.48 o 
  -6   4   2        8.01        0.60      7.72 o 
  -5   4   2      368.50      346.49      9.83 o 
  -4   4   2       51.13       64.49      5.48 o 
  -3   4   2       26.82       32.15      4.93 o 
  -2   4   2      249.66      248.31      4.88 o 
  -1   4   2     1063.35     1060.57     19.95 o 
   0   4   2        0.02       10.97      4.47 o 
   1   4   2       77.47       92.13      3.79 o 
   2   4   2       21.61       24.21      3.66 o 
   3   4   2      183.76      166.50      4.89 o 
   4   4   2      124.29      126.65      6.08 o 
   5   4   2       31.71        2.80      9.65 o 
   6   4   2       43.57       36.49     11.50 o 
   7   4   2        0.31       -0.65     11.35 o 
   8   4   2        8.11       24.93     13.04 o 
   9   4   2        1.27        5.82     13.55 o 
  10   4   2       19.79       -8.86     13.82 o 
  11   4   2        3.29        4.69     13.64 o 
 -11   5   2       11.15       55.61     13.63 o 
 -10   5   2       15.38        5.75     13.43 o 
  -9   5   2        3.15       -8.60     12.89 o 
  -8   5   2        2.24        2.59     12.73 o 
  -7   5   2       43.24       47.73      6.52 o 
  -6   5   2       35.30       36.76      7.08 o 
  -5   5   2      118.33      115.94      6.62 o 
  -4   5   2      245.84      242.40      5.48 o 
  -3   5   2        7.05        6.53      5.13 o 
  -2   5   2       47.31       35.86      4.90 o 
  -1   5   2       41.59       51.10      4.32 o 
   0   5   2      486.01      464.08      7.42 o 
   1   5   2        5.38        1.37      5.25 o 
   2   5   2      113.06      119.73      6.20 o 
   3   5   2        3.42        0.90      6.07 o 
   4   5   2       86.71       97.89     15.82 o 
   5   5   2       54.72       50.67     10.95 o 
   6   5   2        0.88        0.61     10.66 o 
   7   5   2        0.80        3.17     12.32 o 
   8   5   2       14.13       30.34     12.12 o 
   9   5   2        1.68       14.30     12.63 o 
 -10   6   2       37.35       72.58     12.70 o 
  -9   6   2       20.75       38.32     12.53 o 
  -8   6   2        9.68        4.06     10.24 o 
  -7   6   2      214.89      178.82     10.06 o 
  -6   6   2       72.26       65.47      7.87 o 
  -5   6   2        0.05        0.28      6.14 o 
  -4   6   2      175.90      172.17      6.89 o 
  -3   6   2      228.37      232.58     10.80 o 
  -2   6   2      501.59      457.85     10.59 o 
  -1   6   2       33.94       38.24      7.41 o 
   0   6   2       44.27       47.60      8.25 o 
   1   6   2       58.02       45.71      8.42 o 
   2   6   2       26.54       42.74      8.85 o 
   3   6   2      179.40      197.93     22.22 o 
   4   6   2        7.02       19.14      9.27 o 
   5   6   2      142.25      159.42     11.66 o 
   6   6   2        4.31       21.22      8.95 o 
   7   6   2        0.65       18.96     12.07 o 
   8   6   2       24.25       34.07     12.12 o 
  -9   7   2       31.13       60.12     10.68 o 
  -8   7   2       23.66       35.95     32.41 o 
  -7   7   2        0.12       17.55     14.54 o 
  -6   7   2       13.15        7.08     14.55 o 
  -5   7   2       21.02       11.36      8.60 o 
  -4   7   2        2.55       16.51      8.24 o 
  -3   7   2       66.26       65.68     12.33 o 
  -2   7   2       80.33       80.76      8.87 o 
  -1   7   2        3.15       -0.12      7.51 o 
   0   7   2       13.04       17.83      8.11 o 
   1   7   2      116.77      117.74     15.24 o 
   2   7   2        0.35        1.31      9.21 o 
   3   7   2      134.29      125.05     10.51 o 
   4   7   2       48.37       28.85     10.25 o 
   5   7   2      138.56      148.08     11.28 o 
   6   7   2        8.60       15.00     14.95 o 
   7   7   2        1.83       14.16     16.68 o 
   8   7   2        3.17       -4.22     15.72 o 
  -7   8   2        4.52       39.96     14.85 o 
  -6   8   2       37.98       28.60     16.00 o 
  -5   8   2        0.57       -7.62     13.99 o 
  -4   8   2        2.57        2.61     12.56 o 
  -3   8   2        0.54       16.71      8.07 o 
  -2   8   2       14.37       17.34     18.17 o 
  -1   8   2        5.42       -0.50      8.36 o 
   0   8   2      105.78       74.98      8.97 o 
   1   8   2       20.31       37.74     18.30 o 
   2   8   2        9.08       36.16      9.54 o 
   3   8   2       51.93       73.33     21.17 o 
   4   8   2       62.96       51.29     22.50 o 
   5   8   2       39.25       29.81     39.21 o 
   6   8   2        0.46      -15.81     15.81 o 
  -3   9   2        0.27      -12.42     12.42 o 
  -2   9   2       11.06       20.81     26.96 o 
  -1   9   2        1.58       37.69     22.41 o 
   0   9   2       17.34       30.57      9.09 o 
   1   9   2       15.20       16.80     10.99 o 
   2   9   2        9.40       20.72      9.24 o 
 -13   1   3        0.34       -9.03      9.03 o 
 -12   1   3        7.06        1.49     11.12 o 
 -11   1   3       59.37       31.09     11.30 o 
 -10   1   3       10.48        6.45      7.40 o 
  -9   1   3       90.94      109.39      7.79 o 
  -8   1   3       71.34       61.11      7.08 o 
  -7   1   3       52.53       54.08      6.41 o 
  -6   1   3       43.72       59.79      4.79 o 
  -5   1   3      257.53      260.21      6.72 o 
  -4   1   3       12.59        7.38      3.22 o 
  -3   1   3      387.52      411.90      7.95 o 
  -2   1   3     1390.48     1495.94     12.70 o 
  -1   1   3       14.07       12.78      3.80 o 
   0   1   3        0.13       -2.08      4.36 o 
   1   1   3     1414.01     1479.49     23.91 o 
   2   1   3       53.93       52.08      5.25 o 
   3   1   3     1453.28     1395.60     11.16 o 
   4   1   3      125.74      112.27      7.47 o 
   5   1   3      102.89       92.92     11.39 o 
   6   1   3        2.68        3.73      5.90 o 
   7   1   3      129.12      124.40      9.10 o 
   8   1   3        6.45       17.12      8.23 o 
   9   1   3        6.84       14.63      8.72 o 
  10   1   3       48.61       64.01     24.09 o 
  11   1   3       10.89       25.82     13.12 o 
 -13   2   3        1.28       57.48     11.62 o 
 -12   2   3       38.46       50.13     12.62 o 
 -11   2   3       91.12       86.38     12.32 o 
 -10   2   3       86.25      105.66     12.51 o 
  -9   2   3      424.50      440.23     16.59 o 
  -8   2   3      237.47      236.35     11.97 o 
  -7   2   3      221.63      221.25      5.18 o 
  -6   2   3       19.91       16.76      3.65 o 
  -5   2   3      641.46      622.85      8.71 o 
  -4   2   3      348.21      357.95      5.17 o 
  -3   2   3      405.20      386.93      7.72 o 
  -2   2   3        4.71        2.96      2.60 o 
  -1   2   3      838.83      896.62      6.31 o 
   0   2   3       85.60       82.12      5.42 o 
   1   2   3      175.95      186.82      8.76 o 
   2   2   3        4.93        8.74      9.39 o 
   3   2   3      123.48      122.44      5.40 o 
   4   2   3      208.16      187.70      8.13 o 
   5   2   3       77.36       76.61      6.94 o 
   6   2   3       10.74       17.04      7.73 o 
   7   2   3       17.62       14.82      8.25 o 
   8   2   3       16.08        9.64      8.66 o 
   9   2   3       15.08        5.86      9.09 o 
  10   2   3       31.64       -5.18     27.13 o 
  11   2   3       17.20       68.57     14.21 o 
 -13   3   3        4.99       74.15     11.97 o 
 -12   3   3       40.26       58.32     12.90 o 
 -11   3   3      131.63      151.66     13.48 o 
 -10   3   3       24.19       34.85     12.70 o 
  -9   3   3      134.98      144.78     13.99 o 
  -8   3   3      108.48      111.69     13.27 o 
  -7   3   3       76.96       80.96     12.55 o 
  -6   3   3       47.88       33.69      7.28 o 
  -5   3   3        0.66        3.93      3.71 o 
  -4   3   3      351.82      349.53      6.93 o 
  -3   3   3      256.71      237.18      3.53 o 
  -2   3   3       85.87      101.35      6.30 o 
  -1   3   3      408.87      423.84     12.49 o 
   0   3   3      189.21      207.89      7.39 o 
   1   3   3       19.33       18.30      4.41 o 
   2   3   3      112.79      100.57      7.24 o 
   3   3   3      691.67      748.94     13.44 o 
   4   3   3       20.88       21.52      6.98 o 
   5   3   3      195.53      203.24      9.09 o 
   6   3   3      139.52      137.79      9.17 o 
   7   3   3       40.81       51.47      8.67 o 
   8   3   3       12.02       27.29     12.69 o 
   9   3   3       75.77      102.53     14.22 o 
  10   3   3       30.13       33.30     13.35 o 
  11   3   3       12.40      -13.14     13.14 o 
 -12   4   3       18.29       21.41     12.38 o 
 -11   4   3        0.19      -13.13     13.13 o 
 -10   4   3       25.30       -3.30     12.30 o 
  -9   4   3       25.77       15.61     13.82 o 
  -8   4   3       59.37       36.37     13.31 o 
  -7   4   3      200.43      172.54      9.56 o 
  -6   4   3      405.07      400.33     16.68 o 
  -5   4   3      178.45      167.31      8.56 o 
  -4   4   3       55.62       55.86      9.80 o 
  -3   4   3       14.89       17.65      4.11 o 
  -2   4   3        0.00        6.16      5.02 o 
  -1   4   3      235.09      231.16     11.11 o 
   0   4   3      950.26     1011.59     23.03 o 
   1   4   3      156.21      186.15      5.53 o 
   2   4   3        2.08        3.62      4.85 o 
   3   4   3       33.62       35.79      5.55 o 
   4   4   3       35.19       35.16      7.40 o 
   5   4   3       14.56       22.46     11.12 o 
   6   4   3       11.77       35.42     12.47 o 
   7   4   3       21.35       53.22     12.58 o 
   8   4   3      122.22      130.63     13.92 o 
   9   4   3       29.21       73.12     14.74 o 
  10   4   3       16.60       24.62     13.51 o 
 -11   5   3       55.30       49.04     13.03 o 
 -10   5   3        3.07       12.69     13.73 o 
  -9   5   3       69.09       82.55     13.44 o 
  -8   5   3       52.53       39.67     16.55 o 
  -7   5   3       14.01       14.55      8.19 o 
  -6   5   3      310.47      288.58     32.01 o 
  -5   5   3       61.86       59.36      7.93 o 
  -4   5   3       33.73       37.40      7.63 o 
  -3   5   3       53.07       55.82      5.11 o 
  -2   5   3        0.03        3.31      4.24 o 
  -1   5   3      282.51      287.25      9.52 o 
   0   5   3      263.27      251.11      6.90 o 
   1   5   3      391.24      398.54      8.32 o 
   2   5   3       42.36       48.73      5.97 o 
   3   5   3       52.71       69.09      6.70 o 
   4   5   3       28.33       26.26      9.86 o 
   5   5   3       95.08       99.68     11.89 o 
   6   5   3        6.54       38.02     12.19 o 
   7   5   3        9.67       43.67     12.68 o 
   8   5   3       37.27       71.99     13.23 o 
   9   5   3        7.45       53.69     14.20 o 
 -10   6   3       10.02        3.92     13.02 o 
  -9   6   3        3.01       -8.76      8.76 o 
  -8   6   3        1.49        9.20     12.29 o 
  -7   6   3       18.09        9.96      8.48 o 
  -6   6   3        0.15        2.17      8.28 o 
  -5   6   3       50.54       37.00     13.30 o 
  -4   6   3        2.49        7.44      7.05 o 
  -3   6   3      105.60       75.65      7.34 o 
  -2   6   3       13.07       -0.88      6.62 o 
  -1   6   3       98.80      101.85      7.87 o 
   0   6   3      151.96      144.16      8.92 o 
   1   6   3        2.35        3.86     17.60 o 
   2   6   3      144.89      152.40      9.45 o 
   3   6   3       65.74       54.24      9.28 o 
   4   6   3       55.87       33.33     15.91 o 
   5   6   3        3.32       -9.07      9.07 o 
   6   6   3        3.04       22.94      9.78 o 
   7   6   3       16.65       36.37     11.86 o 
   8   6   3        6.68       43.17     12.22 o 
  -9   7   3       26.74       66.92      9.46 o 
  -8   7   3        1.91        7.69     13.60 o 
  -7   7   3        5.48      -10.80     10.80 o 
  -6   7   3        4.09       22.28      8.34 o 
  -5   7   3        3.62       -5.26     13.17 o 
  -4   7   3        9.11       23.02     12.29 o 
  -3   7   3        0.00        3.64     12.99 o 
  -2   7   3       75.86       52.59     11.86 o 
  -1   7   3       65.99       56.37     20.13 o 
   0   7   3       57.87       67.21     10.24 o 
   1   7   3       16.77       11.84      8.76 o 
   2   7   3        1.21       -8.25      9.27 o 
   3   7   3       30.70       39.18      9.77 o 
   4   7   3       30.55       60.30     10.33 o 
   5   7   3       85.41      128.61     18.78 o 
   6   7   3       55.27       35.84     16.65 o 
   7   7   3       24.18       50.58     17.94 o 
  -6   8   3       19.88       34.32     13.65 o 
  -5   8   3        2.48       26.51     13.36 o 
  -4   8   3       44.07       24.09     13.49 o 
  -3   8   3        0.03       -5.47     13.55 o 
  -2   8   3       93.36       97.02     14.54 o 
  -1   8   3        8.57        7.44     12.44 o 
   0   8   3        0.12       -1.02     19.03 o 
   1   8   3       38.75       43.99     10.61 o 
   2   8   3       40.40       17.33      9.73 o 
   3   8   3        5.07       -9.87      9.87 o 
   4   8   3        0.39       15.92     11.77 o 
   5   8   3       26.90        0.38     17.36 o 
  -2   9   3       15.73        3.50     13.78 o 
  -1   9   3        0.00      -11.97     12.91 o 
   0   9   3       16.17       -3.71     12.72 o 
 -13   0   4       42.11       62.86      8.75 o 
 -12   0   4       30.92       50.61      9.72 o 
 -11   0   4       21.91       44.54     11.17 o 
 -10   0   4       34.82       28.93     10.66 o 
  -9   0   4        4.91        0.84     10.00 o 
  -8   0   4      102.70       83.28     10.11 o 
  -7   0   4      280.77      299.77     11.00 o 
  -6   0   4        1.05        1.67      6.08 o 
  -5   0   4       91.50      100.41      9.10 o 
  -4   0   4      878.11      863.26     10.74 o 
  -3   0   4       43.94       36.10      6.40 o 
  -2   0   4      310.68      308.38     11.58 o 
  -1   0   4      607.54      667.37     41.17 o 
   0   0   4      164.77      172.49     16.67 o 
   1   0   4      713.74      729.79     45.79 o 
   2   0   4       40.56       39.67      9.31 o 
   3   0   4     1860.51     1750.29     15.36 o 
   4   0   4       55.68       57.44      7.07 o 
   5   0   4        1.25        2.37      6.40 o 
   6   0   4       29.11       23.83     12.45 o 
   7   0   4       19.48       24.95     12.94 o 
   8   0   4       89.85      107.19     14.49 o 
   9   0   4        1.35       10.64     12.77 o 
  10   0   4        6.25       -0.14     13.58 o 
  11   0   4       17.88       46.21     13.97 o 
 -13   1   4       32.26       91.04     10.28 o 
 -12   1   4        0.21        4.70     11.16 o 
 -11   1   4      131.83      112.15      8.10 o 
 -10   1   4        5.55       -6.62      7.12 o 
  -9   1   4       22.80       19.81      6.90 o 
  -8   1   4      134.49      136.32      7.02 o 
  -7   1   4       13.98        9.70      6.57 o 
  -6   1   4      107.47      103.51      6.54 o 
  -5   1   4      216.08      212.94      7.92 o 
  -4   1   4      416.72      422.21      5.78 o 
  -3   1   4       93.57       94.38      3.72 o 
  -2   1   4      729.40      804.38      5.93 o 
  -1   1   4      415.32      407.58      7.86 o 
   0   1   4       90.25       80.65      4.89 o 
   1   1   4     1034.36     1017.61      8.46 o 
   2   1   4      659.55      653.48      8.94 o 
   3   1   4     1161.99     1066.30      8.72 o 
   4   1   4        0.01       -1.64      7.97 o 
   5   1   4       32.57       22.36      9.00 o 
   6   1   4        1.49       -2.85      8.50 o 
   7   1   4       25.45       20.23      8.87 o 
   8   1   4       55.35       72.89      9.96 o 
   9   1   4        5.45       26.14     11.83 o 
  10   1   4        0.09       18.12     20.81 o 
  11   1   4        0.06       13.73     33.04 o 
 -13   2   4        3.32      -10.62     10.62 o 
 -12   2   4       53.84       35.05     11.23 o 
 -11   2   4       15.81      -10.29     11.03 o 
 -10   2   4       28.89        4.57     12.41 o 
  -9   2   4       39.27       46.51     11.71 o 
  -8   2   4      160.41      181.10     12.77 o 
  -7   2   4      505.94      480.56     15.71 o 
  -6   2   4       26.07       24.16      3.62 o 
  -5   2   4       71.58       74.78      4.27 o 
  -4   2   4      390.09      450.44      7.94 o 
  -3   2   4     1475.78     1524.45     17.80 o 
  -2   2   4      303.98      320.87      5.49 o 
  -1   2   4       40.23       47.49      5.56 o 
   0   2   4       74.36       87.59      8.44 o 
   1   2   4       15.53       19.22      7.52 o 
   2   2   4       57.58       61.12      5.67 o 
   3   2   4      207.23      195.68      6.29 o 
   4   2   4        2.88        0.49      5.25 o 
   5   2   4        0.15        3.13      4.90 o 
   6   2   4      118.77      116.37     19.80 o 
   7   2   4       17.32        7.05      8.88 o 
   8   2   4        0.93      -13.51     13.87 o 
   9   2   4        4.91        2.85     24.17 o 
  10   2   4        0.88       56.35     12.65 o 
  11   2   4       26.48      104.11     12.78 o 
 -11   3   4       10.00       -2.91     10.90 o 
 -10   3   4       22.60       -4.86     11.61 o 
  -9   3   4       46.23       15.32     12.29 o 
  -8   3   4       12.58       16.73     11.41 o 
  -7   3   4      113.10       89.82     15.20 o 
  -6   3   4       27.86       19.49      7.27 o 
  -5   3   4      106.58      103.04      5.41 o 
  -4   3   4      171.65      160.04     14.10 o 
  -3   3   4       89.74       94.83      5.00 o 
  -2   3   4      309.89      324.96      6.56 o 
  -1   3   4      451.62      450.47      5.63 o 
   0   3   4       70.71       62.81      6.28 o 
   1   3   4        0.84        3.09      7.63 o 
   2   3   4       77.91       67.06      8.18 o 
   3   3   4       15.09       24.10      8.24 o 
   4   3   4       32.07       25.84      7.74 o 
   5   3   4        7.48        5.90      7.76 o 
   6   3   4        0.04       -8.33      8.77 o 
   7   3   4       11.71       10.24     10.09 o 
   8   3   4        3.55       27.87      9.67 o 
   9   3   4        6.09       38.68     14.32 o 
  10   3   4        4.18       48.99     15.77 o 
 -12   4   4        3.88       35.83     12.35 o 
 -11   4   4        3.00       30.62     12.14 o 
 -10   4   4       27.44       34.13     13.02 o 
  -9   4   4        6.27       13.35     12.74 o 
  -8   4   4       10.15       19.91      7.94 o 
  -7   4   4        3.31       -4.67      8.16 o 
  -6   4   4      498.16      443.07     11.24 o 
  -5   4   4        0.00        1.27      7.42 o 
  -4   4   4      133.36      138.29      6.92 o 
  -3   4   4        9.32       25.09      7.50 o 
  -2   4   4       29.14       28.71      7.50 o 
  -1   4   4       67.28       71.46      5.03 o 
   0   4   4       33.67       30.75      4.87 o 
   1   4   4      144.04      148.43      7.09 o 
   2   4   4       28.03       34.18      6.54 o 
   3   4   4       49.22       54.30      8.27 o 
   4   4   4        0.35        4.22     12.73 o 
   5   4   4        0.23       -4.41      8.65 o 
   6   4   4        0.17       14.40     13.17 o 
   7   4   4        4.69       27.88     14.47 o 
   8   4   4       26.18       34.65     14.29 o 
   9   4   4        0.31       10.88     13.97 o 
 -11   5   4        0.19        5.54     13.00 o 
 -10   5   4        0.01       -9.57     11.89 o 
  -9   5   4       40.54       11.55     12.83 o 
  -8   5   4       12.17       29.60     25.46 o 
  -7   5   4       23.70        4.27      8.35 o 
  -6   5   4        1.53        2.53      7.77 o 
  -5   5   4       32.59       42.32      8.06 o 
  -4   5   4       81.48       79.70     16.47 o 
  -3   5   4       17.36       29.72      6.43 o 
  -2   5   4       49.86       56.08      8.03 o 
  -1   5   4       54.96       57.49      8.30 o 
   0   5   4      212.76      229.09      7.22 o 
   1   5   4       40.44       20.35      6.40 o 
   2   5   4       13.23       20.15      9.04 o 
   3   5   4       42.72       47.62      7.17 o 
   4   5   4       19.60       25.05     11.89 o 
   5   5   4        0.55      -12.65     12.65 o 
   6   5   4       60.22       73.01     13.86 o 
   7   5   4        0.56       22.72     13.88 o 
   8   5   4        4.02       29.53     13.90 o 
   9   5   4        1.42        0.71     13.29 o 
 -10   6   4        0.57       45.68     12.78 o 
  -9   6   4        3.52       36.41     16.11 o 
  -8   6   4       84.29       68.52     18.14 o 
  -7   6   4       98.61      102.44      9.87 o 
  -6   6   4       60.14       62.50     13.42 o 
  -5   6   4       47.02       35.00      8.29 o 
  -4   6   4        0.12        7.52     11.33 o 
  -3   6   4      155.66      133.04      8.83 o 
  -2   6   4        0.31       10.48      7.15 o 
  -1   6   4      109.92      121.60     14.73 o 
   0   6   4       62.51       79.91     13.97 o 
   1   6   4        0.05       -7.66      7.66 o 
   2   6   4       30.29       33.17      8.97 o 
   3   6   4       37.98       58.15     16.07 o 
   4   6   4       11.24       14.53     15.33 o 
   5   6   4       57.41       27.11     16.93 o 
   6   6   4       12.64       17.19      9.91 o 
   7   6   4        0.34       69.92     13.51 o 
  -8   7   4       17.98       62.61     22.92 o 
  -7   7   4       34.37       54.24      8.46 o 
  -6   7   4        6.41        2.00      8.39 o 
  -5   7   4        0.64       17.59     12.31 o 
  -4   7   4       48.50       29.27     13.33 o 
  -3   7   4        6.61        7.08     11.76 o 
  -2   7   4        9.02       13.98     12.48 o 
  -1   7   4        0.02       -1.34     12.99 o 
   0   7   4       48.07       68.81     14.73 o 
   1   7   4       11.61       23.39     13.68 o 
   2   7   4       11.94        4.29      9.03 o 
   3   7   4        0.74      -13.63     15.11 o 
   4   7   4      176.10      168.78     19.01 o 
   5   7   4        0.05       14.50     16.92 o 
   6   7   4       15.10        3.75     18.09 o 
  -6   8   4        8.51       -8.23     13.41 o 
  -5   8   4        0.04        8.47     12.76 o 
  -4   8   4       21.01       45.08     12.79 o 
  -3   8   4       15.34       14.41     12.84 o 
  -2   8   4        2.33      -10.52     13.32 o 
  -1   8   4        8.09       12.72     12.03 o 
   0   8   4        2.06       31.08     13.58 o 
   1   8   4       36.83       62.57     17.15 o 
   2   8   4        0.07       35.68     16.62 o 
   3   8   4        5.83       26.01     17.35 o 
 -13   1   5       64.68       -1.20      9.02 o 
 -11   1   5       39.91       42.47     10.69 o 
 -10   1   5        7.04       19.74     11.41 o 
  -9   1   5       86.53       93.50     25.44 o 
  -8   1   5       72.97       74.74      7.03 o 
  -7   1   5      148.75      124.37     14.72 o 
  -6   1   5       69.43       79.24     13.90 o 
  -5   1   5        8.98       10.69      5.67 o 
  -4   1   5        6.91        8.09      5.60 o 
  -3   1   5      191.44      180.51      5.05 o 
  -2   1   5      282.00      290.00      5.02 o 
  -1   1   5      380.71      442.26     10.65 o 
   0   1   5        8.44        5.59      8.83 o 
   1   1   5       29.36       28.19      8.53 o 
   2   1   5      234.06      219.30      9.58 o 
   3   1   5        4.80       12.96      8.95 o 
   4   1   5       11.22        4.79     11.38 o 
   5   1   5      444.91      412.74     11.85 o 
   6   1   5       22.61        7.81      9.35 o 
   7   1   5        3.77       13.91      9.96 o 
   8   1   5        3.13       -8.23     17.12 o 
   9   1   5       24.74       -0.24     10.05 o 
  10   1   5        2.14       -1.76     13.27 o 
 -12   2   5       24.27       25.94     11.41 o 
 -11   2   5        3.62        6.12     12.06 o 
 -10   2   5      447.42      442.53     16.37 o 
  -9   2   5       38.41       26.38     11.02 o 
  -8   2   5      342.14      337.12     15.15 o 
  -7   2   5      155.44      148.19      7.26 o 
  -6   2   5       64.72       83.69     15.64 o 
  -5   2   5       29.59       50.26      9.30 o 
  -4   2   5       58.15       53.76      5.55 o 
  -3   2   5       15.21       15.59      4.84 o 
  -2   2   5       94.89       97.52      6.07 o 
  -1   2   5       35.17       52.49      6.50 o 
   0   2   5        0.04        0.39      8.55 o 
   1   2   5       21.19       14.00      8.62 o 
   2   2   5       34.82       42.77      9.21 o 
   3   2   5      123.89      102.81     13.08 o 
   4   2   5      440.19      433.75     18.11 o 
   5   2   5       38.33       36.45      9.19 o 
   6   2   5      187.03      212.73     12.12 o 
   7   2   5        0.02       -9.74      9.74 o 
   8   2   5       31.22       67.97     22.53 o 
   9   2   5        0.36       15.88     40.90 o 
  10   2   5        0.27       53.10     15.22 o 
 -11   3   5        0.36      -10.95     10.95 o 
 -10   3   5        1.56       11.95     11.86 o 
  -9   3   5      119.06      137.88     13.07 o 
  -8   3   5        0.48        4.04     12.10 o 
  -7   3   5        4.22       -4.86     11.64 o 
  -6   3   5       31.30       30.40      6.94 o 
  -5   3   5      209.52      197.35      8.92 o 
  -4   3   5        5.44        0.21      6.65 o 
  -3   3   5       82.16       81.29      9.90 o 
  -2   3   5       90.23      110.32      6.41 o 
  -1   3   5       10.59        5.61      7.70 o 
   0   3   5        0.35        2.62      6.40 o 
   1   3   5      331.11      343.45     34.47 o 
   2   3   5       39.58       25.80     10.77 o 
   3   3   5        1.03       -6.59      8.56 o 
   4   3   5       40.65       32.72      9.18 o 
   5   3   5       82.03       68.87      9.31 o 
   6   3   5        8.88       14.41      9.43 o 
   7   3   5        2.95       31.49     10.14 o 
   8   3   5        1.32      -12.21     14.73 o 
   9   3   5       26.92      -11.30     15.52 o 
 -11   4   5       72.86       44.44     12.47 o 
 -10   4   5       21.08       -8.09     11.98 o 
  -9   4   5       31.63       12.76     11.23 o 
  -8   4   5       18.60        0.83     13.20 o 
  -7   4   5       50.70       54.16     10.08 o 
  -6   4   5      159.03      160.47      9.07 o 
  -5   4   5       13.05       13.05      6.68 o 
  -4   4   5       17.42       14.57      7.26 o 
  -3   4   5       56.18       71.49      8.05 o 
  -2   4   5       50.67       53.44      8.56 o 
  -1   4   5        2.96        3.80      9.84 o 
   0   4   5      154.97      154.07      7.75 o 
   1   4   5      296.47      287.87      8.56 o 
   2   4   5        2.97        7.62      7.28 o 
   3   4   5        1.37       -0.81      8.92 o 
   4   4   5       62.00       67.71     10.05 o 
   5   4   5        5.71       -0.03     10.95 o 
   6   4   5        0.03       13.51     11.14 o 
   7   4   5       24.11       -1.49     13.95 o 
   8   4   5       31.15      -14.28     14.28 o 
 -10   5   5       20.24       71.46     13.22 o 
  -9   5   5        3.86       55.70     12.96 o 
  -8   5   5        1.30       -0.85     15.76 o 
  -7   5   5       13.10       15.68      8.42 o 
  -6   5   5      134.85       88.07      8.98 o 
  -5   5   5        0.30       -6.19      8.15 o 
  -4   5   5      792.07      741.63     11.40 o 
  -3   5   5        0.00        0.89     11.93 o 
  -2   5   5       26.59       37.56      9.39 o 
  -1   5   5      205.68      211.13     10.27 o 
   0   5   5      260.79      269.79     10.99 o 
   1   5   5      386.45      433.08     16.46 o 
   2   5   5       16.98       12.44      9.58 o 
   3   5   5       15.58       13.14      7.54 o 
   4   5   5       40.05       56.80     10.96 o 
   5   5   5        4.23       -7.15     12.89 o 
   6   5   5        0.89       35.62     14.50 o 
   7   5   5       10.71      -14.28     14.28 o 
  -9   6   5        1.70       -1.36     11.77 o 
  -8   6   5        3.38       22.01     12.82 o 
  -7   6   5       44.00       28.25      8.73 o 
  -6   6   5       26.28       29.39      8.35 o 
  -5   6   5       73.05       39.75      8.67 o 
  -4   6   5       24.35       13.41      8.33 o 
  -3   6   5      112.80      138.92     25.55 o 
  -2   6   5       16.28       20.81     10.95 o 
  -1   6   5      196.87      187.38     10.46 o 
   0   6   5        2.17       -6.34      8.95 o 
   1   6   5       75.20       81.20     14.64 o 
   2   6   5        0.92       11.32     13.47 o 
   3   6   5        3.69       26.46     14.43 o 
   4   6   5        7.35        2.35     16.34 o 
   5   6   5        0.84      -16.41     16.41 o 
   6   6   5        1.01       21.24     18.65 o 
  -7   7   5       14.81       13.30     27.02 o 
  -6   7   5        1.25        8.35      8.41 o 
  -5   7   5       18.36       29.00     23.92 o 
  -4   7   5       12.00       25.53     12.35 o 
  -3   7   5       29.14       25.96     13.14 o 
  -2   7   5        0.80      -11.63     11.63 o 
  -1   7   5        0.01       27.43     12.34 o 
   0   7   5        7.75       -8.98     14.76 o 
   1   7   5       58.75       36.88     14.51 o 
   2   7   5        3.08       -3.83     14.77 o 
   3   7   5        0.87      -14.73     16.74 o 
   4   7   5        2.26      -18.08     18.08 o 
   5   7   5        1.77       32.76     19.48 o 
  -4   8   5        0.41      -13.38     13.38 o 
  -3   8   5       13.78       11.27     13.08 o 
  -2   8   5        0.22       11.25     12.77 o 
  -1   8   5       16.19       41.50     13.55 o 
   0   8   5        0.25        4.27     14.13 o 
   1   8   5       11.54        7.29     16.59 o 
 -12   0   6        8.72       -7.04      7.04 o 
 -11   0   6       34.82       98.75      9.34 o 
 -10   0   6      150.34      127.17     10.97 o 
  -9   0   6       24.36       28.22      9.11 o 
  -8   0   6      212.67      201.37     12.04 o 
  -6   0   6      286.97      277.07     14.49 o 
  -5   0   6       19.53        7.08     12.21 o 
  -4   0   6        1.84       -7.51     12.79 o 
  -3   0   6      219.78      204.83     15.55 o 
  -2   0   6      186.51      204.36     15.75 o 
  -1   0   6        6.32       20.67     13.82 o 
   0   0   6        0.11       -4.34     14.17 o 
   1   0   6      153.79      157.40     15.18 o 
   2   0   6      103.70       98.23     13.07 o 
   3   0   6       15.05       28.25     13.79 o 
   4   0   6       36.91       41.38     13.98 o 
   5   0   6       28.19       17.92     14.32 o 
   6   0   6       17.68       58.59     15.15 o 
   7   0   6       58.81        6.72     15.82 o 
   8   0   6       43.06       27.93     15.62 o 
   9   0   6        0.40       -2.60     16.12 o 
 -12   1   6        4.74       34.99      9.32 o 
 -11   1   6       53.52       55.81     11.37 o 
 -10   1   6        6.32       11.07     15.79 o 
  -9   1   6      101.69       89.90     19.43 o 
  -8   1   6      229.94      208.98      8.58 o 
  -7   1   6       56.66      106.32     13.18 o 
  -6   1   6      893.24      895.44     21.75 o 
  -5   1   6       78.83       79.53      9.00 o 
  -4   1   6        1.78       14.34      9.94 o 
  -3   1   6      185.23      219.90     22.02 o 
  -2   1   6      572.13      619.26     13.27 o 
  -1   1   6       26.18       49.38      9.93 o 
   0   1   6        0.21       -4.25      9.54 o 
   1   1   6      129.67      132.11     15.35 o 
   2   1   6      283.97      274.01     11.43 o 
   3   1   6        1.37       -0.43      8.64 o 
   4   1   6       65.31       57.57      9.99 o 
   5   1   6       89.41       79.34     10.40 o 
   6   1   6       40.31       50.17     10.24 o 
   7   1   6        0.33       -3.91     13.70 o 
   8   1   6       36.05       21.66     38.86 o 
   9   1   6       39.48       78.73     21.89 o 
 -12   2   6       40.31       68.32     11.32 o 
 -11   2   6        0.30       30.20     11.06 o 
 -10   2   6       87.00       78.97     11.73 o 
  -9   2   6       31.24        6.52     11.14 o 
  -8   2   6      132.18      150.64     13.47 o 
  -7   2   6        0.04       23.64     12.02 o 
  -6   2   6      214.48      224.70     15.97 o 
  -5   2   6      129.81      100.34      8.62 o 
  -4   2   6       70.08       89.64      9.12 o 
  -3   2   6      405.11      435.29     11.91 o 
  -2   2   6       12.90       34.57     13.94 o 
  -1   2   6      500.80      515.68      8.89 o 
   0   2   6       15.01       14.19      9.37 o 
   1   2   6        5.93       13.18      9.56 o 
   2   2   6        6.23        3.77      9.60 o 
   3   2   6       16.09       52.98     39.44 o 
   4   2   6      282.29      239.06     16.00 o 
   5   2   6        2.29        0.60      9.68 o 
   6   2   6        1.03       -8.09     19.88 o 
   7   2   6        3.80       15.29     10.35 o 
   8   2   6       21.01       20.14     17.95 o 
   9   2   6        1.03       32.98     47.49 o 
 -11   3   6       27.71       60.09     12.33 o 
 -10   3   6       11.49       48.72     11.99 o 
  -9   3   6        5.69        0.31     11.63 o 
  -8   3   6       67.30       15.87     13.04 o 
  -7   3   6       10.01        4.78     13.12 o 
  -6   3   6       47.85       32.96     14.98 o 
  -5   3   6        1.19        7.63     14.07 o 
  -4   3   6       32.74       23.34     14.25 o 
  -3   3   6       22.47       35.47     14.41 o 
  -2   3   6        0.00        2.57      6.29 o 
  -1   3   6        2.83       -1.61      6.50 o 
   0   3   6        2.69        2.97      6.46 o 
   1   3   6        7.66        1.33      9.22 o 
   2   3   6       22.88       26.81      9.88 o 
   3   3   6      112.60      121.45     10.96 o 
   4   3   6        0.23       -2.68     15.19 o 
   5   3   6        0.12      -10.26     14.15 o 
   6   3   6        0.84       24.97      9.35 o 
   7   3   6       25.53       43.55     44.23 o 
   8   3   6       13.69       -5.09     10.02 o 
 -10   4   6        5.25      -12.25     12.25 o 
  -9   4   6       26.60        6.29     12.65 o 
  -8   4   6       23.35       25.61     12.16 o 
  -7   4   6       54.32       44.95     12.67 o 
  -6   4   6        8.62       16.10     13.03 o 
  -5   4   6      115.10      133.26     15.74 o 
  -4   4   6       13.20       -7.96     14.07 o 
  -3   4   6       51.20       46.93     10.84 o 
  -2   4   6      216.64      207.36      9.88 o 
  -1   4   6       23.65       16.08     15.47 o 
   0   4   6       14.39       16.78     11.84 o 
   1   4   6      232.99      258.96      9.05 o 
   2   4   6      305.09      312.95      9.69 o 
   3   4   6        0.59        0.86     10.16 o 
   4   4   6        0.60      -13.61     17.09 o 
   5   4   6        1.76       12.75     10.49 o 
   6   4   6       12.11       11.17     22.68 o 
   7   4   6        7.24      -10.97     10.97 o 
 -10   5   6       16.47       45.49     12.71 o 
  -9   5   6        7.06       28.04     12.26 o 
  -8   5   6        9.17       19.73     12.73 o 
  -7   5   6        1.04       -9.72     12.59 o 
  -6   5   6       44.13        6.59     11.63 o 
  -5   5   6        2.72       43.38     11.11 o 
  -4   5   6       13.73       13.50     10.32 o 
  -3   5   6       84.07      110.42     15.47 o 
  -2   5   6      184.19      211.01     11.36 o 
  -1   5   6       81.20       71.99      9.42 o 
   0   5   6       58.96       60.52      9.72 o 
   1   5   6      263.71      285.92     16.59 o 
   2   5   6        0.63       -4.93     10.20 o 
   3   5   6       18.87       -1.60     12.53 o 
   4   5   6       13.79       -4.58     13.80 o 
   5   5   6       58.07       98.28     15.36 o 
   6   5   6        1.41      -13.79     13.79 o 
  -8   6   6       12.37      -11.11     11.11 o 
  -6   6   6       84.32       41.50     11.83 o 
  -5   6   6       10.49        4.59     20.08 o 
  -4   6   6       17.94        2.08     11.75 o 
  -3   6   6       32.12       28.68      9.04 o 
  -2   6   6        7.63       10.08      9.01 o 
  -1   6   6        8.94       15.80      9.65 o 
   0   6   6        0.13       -2.70      9.83 o 
   1   6   6        6.77        6.73     16.70 o 
   2   6   6        0.01       17.81     14.06 o 
   3   6   6       51.17       57.78     16.13 o 
   4   6   6       39.46       41.35     16.07 o 
   5   6   6        5.46      -14.74     17.87 o 
  -6   7   6        0.11       -6.47      6.47 o 
  -5   7   6        2.80        9.48     11.26 o 
  -4   7   6        0.14        5.59     12.14 o 
  -3   7   6       44.73       48.65     28.51 o 
  -2   7   6        1.67       13.37     12.10 o 
  -1   7   6       40.05       68.39     13.00 o 
   0   7   6       10.54       -1.66     13.72 o 
   1   7   6        4.36      -10.13     12.87 o 
   2   7   6        3.98      -14.72     14.72 o 
   3   7   6        8.62       -7.60     16.96 o 
 -11   1   7        3.85        0.12      9.02 o 
 -10   1   7       61.99       25.23     10.41 o 
  -9   1   7       32.90       47.28      6.77 o 
  -8   1   7        0.11       19.62      7.85 o 
  -7   1   7        0.34       -9.19      9.19 o 
  -6   1   7      717.33      723.09     13.94 o 
  -5   1   7      142.15      152.87     23.35 o 
  -4   1   7        7.50      -10.07     10.07 o 
  -3   1   7       16.57       -4.99     10.34 o 
  -2   1   7      252.55      268.28     15.29 o 
  -1   1   7        0.02       -2.83     10.00 o 
   0   1   7       32.61       31.65     12.55 o 
   1   1   7       45.67       50.69     14.80 o 
   2   1   7        5.67       -4.03      9.56 o 
   3   1   7        0.28       -3.03      9.50 o 
   4   1   7       60.42       47.91     10.07 o 
   5   1   7        9.18       38.27     10.07 o 
   6   1   7       83.09       68.93     17.25 o 
   7   1   7        0.44       31.56     11.95 o 
 -11   2   7        0.58       34.08     11.52 o 
 -10   2   7       44.65       15.08     10.16 o 
  -9   2   7      193.63      204.76     14.20 o 
  -8   2   7       34.62       44.90     12.24 o 
  -7   2   7       36.41       36.17     15.39 o 
  -6   2   7      142.08      127.68     15.11 o 
  -5   2   7       93.41       97.39     15.47 o 
  -4   2   7      274.09      278.00     11.68 o 
  -3   2   7      282.52      246.72     12.04 o 
  -2   2   7       61.50       69.94     14.17 o 
  -1   2   7        0.18       -9.92      9.92 o 
   0   2   7      132.10      114.47     20.28 o 
   1   2   7      171.29      151.64     11.08 o 
   2   2   7       14.31       23.50     19.77 o 
   3   2   7       19.60       15.61     10.73 o 
   4   2   7      116.54      104.21     16.21 o 
   5   2   7      152.73      138.94     26.20 o 
   6   2   7       35.73       47.24     25.29 o 
   7   2   7        1.23       45.63     55.56 o 
 -11   3   7        1.82       38.87     11.42 o 
 -10   3   7       35.26       91.83     12.55 o 
  -9   3   7        1.86      -11.69     11.69 o 
  -8   3   7       20.53      -11.50     11.50 o 
  -7   3   7        2.26       36.87     31.22 o 
  -6   3   7       76.16       85.25     16.49 o 
  -5   3   7        0.02       -8.58     14.79 o 
  -4   3   7       22.25       89.62     15.70 o 
  -3   3   7        1.35      -14.22     15.65 o 
  -2   3   7      198.73      236.60     18.63 o 
  -1   3   7      131.25      128.35     15.55 o 
   0   3   7       73.78       56.60     11.09 o 
   1   3   7       56.64       67.62     10.87 o 
   2   3   7      166.46      169.85     11.83 o 
   3   3   7       60.81       47.45     18.13 o 
   4   3   7       50.61       68.95     10.79 o 
   5   3   7        0.13       12.41     15.14 o 
   6   3   7        1.29      -10.54     10.54 o 
   7   3   7        1.98       18.11     20.11 o 
 -10   4   7       17.25      -11.39     11.39 o 
  -9   4   7       10.24       -2.99     11.94 o 
  -8   4   7       32.05       24.70     12.51 o 
  -7   4   7       21.96       48.45     14.03 o 
  -6   4   7        8.11       -1.94     14.82 o 
  -5   4   7        0.17       21.00     15.20 o 
  -4   4   7       19.60       13.66     15.54 o 
  -3   4   7       35.71       21.71     16.21 o 
  -2   4   7        3.18       21.97     16.60 o 
  -1   4   7       20.64       34.56     17.22 o 
   0   4   7       34.40       28.69     17.72 o 
   1   4   7      115.23      100.66      8.35 o 
   2   4   7        0.10       -6.20      8.18 o 
   3   4   7        0.22       10.30     10.53 o 
   4   4   7        1.77      -16.00     16.00 o 
   5   4   7       30.68       39.29     25.67 o 
   6   4   7        0.51       19.77     15.99 o 
  -9   5   7       12.14       51.08     12.29 o 
  -8   5   7        1.57       28.15     12.36 o 
  -7   5   7        6.29        2.22     12.22 o 
  -6   5   7        3.19       11.49     10.27 o 
  -5   5   7      177.92      189.08     17.31 o 
  -4   5   7      115.94      124.56     17.51 o 
  -3   5   7      217.66      197.89     17.77 o 
  -2   5   7       25.55       26.54     15.42 o 
  -1   5   7        0.08        1.89     13.22 o 
   0   5   7       54.96       68.85     19.63 o 
   1   5   7        3.87       15.53     10.10 o 
   2   5   7      115.25      137.19     11.66 o 
   3   5   7       53.68       80.61     11.79 o 
   4   5   7       35.16       51.31     19.05 o 
   5   5   7        0.69       28.01     12.66 o 
  -7   6   7        1.98        1.69     11.25 o 
  -6   6   7        8.54      -11.50     11.50 o 
  -5   6   7       50.31       87.76     10.51 o 
  -4   6   7       17.82       52.61     17.50 o 
  -3   6   7       49.42       64.27     17.60 o 
  -2   6   7        2.03       -3.13     10.70 o 
  -1   6   7        4.58       -9.04     11.24 o 
   0   6   7       68.98       50.86     11.44 o 
   1   6   7        8.46        8.30     10.82 o 
   2   6   7       13.00        9.48     14.22 o 
   3   6   7        7.51       13.39     14.18 o 
  -3   7   7        0.69       59.51     16.29 o 
  -2   7   7       17.46       34.75      9.94 o 
  -1   7   7       11.39       65.91     12.04 o 
 -11   0   8        6.33       47.06      8.38 o 
 -10   0   8      172.11       84.96     10.60 o 
  -9   0   8       33.84       37.99     11.09 o 
  -8   0   8       11.89       32.22     14.68 o 
  -7   0   8      205.13      190.82     17.23 o 
  -6   0   8      173.17      223.80     16.72 o 
  -5   0   8        0.84       -0.67     14.78 o 
  -4   0   8      192.08      202.17     18.36 o 
  -3   0   8       92.56      122.00     17.73 o 
  -2   0   8       65.47       37.94     15.75 o 
  -1   0   8       32.61       47.71     16.48 o 
   0   0   8      309.13      274.48     19.41 o 
   1   0   8      131.06       75.23     16.57 o 
   2   0   8        0.60      -11.12     15.40 o 
   3   0   8        2.80      -14.19     14.19 o 
   4   0   8       23.04       31.90     14.46 o 
   5   0   8       26.84       49.00     14.89 o 
   6   0   8        2.13        2.42     15.13 o 
  -9   1   8       57.83       66.73     18.49 o 
  -8   1   8       54.71       67.83     16.36 o 
  -7   1   8      250.33      229.49     11.94 o 
  -6   1   8        9.12        9.38     13.63 o 
  -5   1   8      230.36      276.83     23.02 o 
  -4   1   8       37.99       31.38     11.53 o 
  -3   1   8       55.97       40.35     11.36 o 
  -2   1   8       73.85      103.71     24.66 o 
  -1   1   8        0.34       -1.14     11.58 o 
   0   1   8       78.16       79.73     19.00 o 
   1   1   8       40.47       38.40     26.36 o 
   2   1   8       82.90       69.27     11.51 o 
   3   1   8        2.72       -8.08     19.89 o 
   4   1   8       30.22       47.08     33.40 o 
   5   1   8        0.00        4.69     25.22 o 
   6   1   8       45.44       60.75     38.38 o 
 -10   2   8       83.15       78.46     12.68 o 
  -9   2   8       36.75      -10.38     12.10 o 
  -8   2   8       13.02      110.61     13.82 o 
  -7   2   8       39.14       69.57     16.44 o 
  -6   2   8       20.48       10.28     15.68 o 
  -5   2   8        0.00        6.58     16.72 o 
  -4   2   8       65.12       75.23     13.05 o 
  -3   2   8        6.27       -1.43     11.31 o 
  -2   2   8       20.79       33.19     20.93 o 
  -1   2   8      108.44      100.92     11.98 o 
   0   2   8       57.16       28.63     11.10 o 
   1   2   8       31.67       23.18     10.40 o 
   2   2   8        0.13       -7.74     10.37 o 
   3   2   8        0.71       -9.83     10.61 o 
   4   2   8       70.12       47.02     10.89 o 
   5   2   8       42.35       70.79     14.85 o 
  -9   3   8       11.27       43.60     13.07 o 
  -8   3   8       14.73       73.59     13.02 o 
  -7   3   8       39.84       20.32     15.22 o 
  -6   3   8        4.45       13.84     15.29 o 
  -5   3   8        3.19       30.37     16.54 o 
  -4   3   8       12.35       -9.73     15.32 o 
  -3   3   8      152.75      154.36     17.61 o 
  -2   3   8      154.68      139.68     17.60 o 
  -1   3   8        4.15       -4.27     17.25 o 
   0   3   8        6.05       -4.59      9.96 o 
   1   3   8        4.85       16.51     31.70 o 
   2   3   8        9.67       13.94     32.11 o 
   3   3   8        0.49       22.45     37.10 o 
   4   3   8        3.61       17.55     16.19 o 
   5   3   8       21.15       45.74     17.74 o 
  -8   4   8       27.16       -3.17     12.63 o 
  -7   4   8        3.22      101.29     40.36 o 
  -6   4   8       12.67       26.20     17.09 o 
  -5   4   8        3.66       -3.33     15.72 o 
  -4   4   8       56.69       47.91     15.74 o 
  -3   4   8       95.75      122.16     18.89 o 
  -2   4   8       46.48       64.10     16.63 o 
  -1   4   8       84.90       99.80     18.42 o 
   0   4   8       46.34       34.35     17.37 o 
   1   4   8       19.14       20.59     17.63 o 
   2   4   8       70.29       85.91     12.37 o 
   3   4   8       26.01       25.19     11.71 o 
   4   4   8        0.00       56.52     12.68 o 
  -7   5   8       54.98      106.98     13.86 o 
  -6   5   8       57.85      133.03     44.22 o 
  -5   5   8        4.36       -8.39     16.31 o 
  -4   5   8        8.78      -17.06     17.06 o 
  -3   5   8       68.97       81.36     18.42 o 
  -2   5   8       23.61       38.11     17.02 o 
  -1   5   8       36.29       84.06     17.81 o 
   0   5   8        1.93       64.28     18.50 o 
   1   5   8       31.02       80.41     19.28 o 
   2   5   8       46.70       88.37     19.24 o 
  -4   6   8       10.96      -18.32     18.32 o 
  -3   6   8       31.52       10.41     18.19 o 
  -2   6   8       14.99       19.49     18.22 o 
  -1   6   8       15.48       12.55     17.49 o 
  -9   1   9        4.48       79.45     14.07 o 
  -8   1   9        3.43       -2.45     16.85 o 
  -7   1   9       68.61       42.15     17.29 o 
  -6   1   9        0.09        1.07     22.87 o 
  -5   1   9      255.43      295.62     14.63 o 
  -4   1   9       11.31       12.04     22.27 o 
  -3   1   9        0.19       14.39     12.64 o 
  -2   1   9        0.36      -12.24     12.24 o 
  -1   1   9       13.03       15.75     25.26 o 
   0   1   9        3.37       20.38     11.32 o 
   1   1   9       69.01       65.11     11.63 o 
   2   1   9       67.19       78.10     12.20 o 
   3   1   9        6.59       13.48     35.11 o 
   4   1   9        3.18       -7.19     14.66 o 
  -8   2   9       15.12       49.29     17.98 o 
  -7   2   9        4.60      -15.61     17.50 o 
  -6   2   9      130.68      123.47     19.51 o 
  -5   2   9       80.45      108.61     18.83 o 
  -4   2   9        2.96      -13.38     18.29 o 
  -3   2   9       96.76       70.56     12.50 o 
  -2   2   9       60.78       83.53     13.98 o 
  -1   2   9       41.80       58.08     11.83 o 
   0   2   9       35.16       40.16     45.17 o 
   1   2   9       14.39        5.66     23.25 o 
   2   2   9       12.76       20.24     37.74 o 
   3   2   9       21.78       14.87     14.96 o 
  -8   3   9       31.04      174.90    101.31 o 
  -7   3   9      189.50      239.76     20.30 o 
  -6   3   9        0.85       33.88     19.25 o 
  -5   3   9       36.34        7.64     16.49 o 
  -4   3   9       27.38      -10.60     18.17 o 
  -3   3   9       53.82       58.34     17.60 o 
  -2   3   9        0.00       39.27     18.72 o 
  -1   3   9        4.44       47.42     18.58 o 
   0   3   9       25.19       57.52     18.69 o 
   1   3   9        1.06       41.89     11.50 o 
   2   3   9       17.12       55.38     11.81 o 
  -6   4   9       50.38       13.44     15.92 o 
  -5   4   9        4.74      -17.81     17.81 o 
  -4   4   9       11.97       36.93     18.80 o 
  -3   4   9       12.24       55.91     17.99 o 
  -2   4   9       10.67       43.10     17.34 o 
  -1   4   9       21.50       78.92     18.54 o 
   0   4   9       10.04       54.00     18.51 o 
   1   4   9       21.00       53.57     18.20 o 
  -7   0  10        7.35       63.53     19.84 o 
  -6   0  10       18.20      -19.99     19.99 o 
  -5   0  10      148.92      181.26     21.25 o 
  -4   0  10       99.49      129.34     20.99 o 
  -3   0  10      193.24      163.46     22.09 o 
  -2   0  10       19.05      -17.30     17.30 o 
  -1   0  10        1.53       -3.92     17.80 o 
   0   0  10        8.50       23.09     16.22 o 
   1   0  10      120.49      125.14     19.14 o 
  -6   1  10        0.79       36.91     19.05 o 
  -5   1  10       38.11       79.24     55.60 o 
  -4   1  10       11.18        4.77     19.47 o 
  -3   1  10       73.57       88.78     18.02 o 
  -2   1  10        7.66       67.47     13.44 o 
  -1   1  10       11.93       43.17     12.54 o 
   0   1  10       28.52        7.17     13.74 o 
   1   1  10       10.30       23.71     37.94 o 
  -6   2  10        6.92       31.47     18.48 o 
  -5   2  10        0.16       59.78     20.08 o 
  -4   2  10        1.57        8.66     18.51 o 
  -3   2  10        0.80      -18.21     20.28 o 
  -2   2  10        7.56       -6.30     21.55 o 
   0   2  10       23.53        2.85     15.74 o 
                                                 
